# Supplementary material for: Distribution and Activity of Sulfur-Metabolizing Bacteria along the Temperature Gradient in Phototrophic Mats of the Chilean Hot Spring Porcelana
Source: Microorganisms. 2023 Jul 14;11(7):1803. doi: 10.3390/microorganisms11071803 (PMC10385741; doi:10.3390/microorganisms11071803)
Supplement: Supplementary file 1 [file microorganisms-11-01803-s001.zip]

Archive with 7 entries (7 files):
- Supplementary_figures.pdf
- Table_S1.xlsx
- Table_S2.xlsx
- Table_S3.xlsx
- Table_S4.xlsx
- Table_S5.xlsx
- Table_S6.xlsx
