# Supplementary material for: Distribution and Activity of Sulfur-Metabolizing Bacteria along the Temperature Gradient in Phototrophic Mats of the Chilean Hot Spring Porcelana
Source: Microorganisms. 2023 Jul 14;11(7):1803. doi: 10.3390/microorganisms11071803 (PMC10385741; doi:10.3390/microorganisms11071803)
Supplement: Supplementary file 1 [file microorganisms-11-01803-s001.zip › Table_S1.xlsx]

## Sheet: Hoja1
Primer	Sequence	Tm (°C)	Amplicon size (bp)	Program	Reference
AprA-1-F	TGG CAG ATC ATG ATY MAY GG	47.7 - 53.8	377	5m 95 °C; 20 cycles, 1m 95 °C, 90s 62 °C (0.5 °C decrease in each cycle), 2m 72°C; 15 cycles, 1m 95 °C, 1m 50 °C, 2m 72°C; 10m 72 °C	Meyer and Kuever 2007a, https://doi.org/10.1128/AEM.01272-07
AprA-5-R	GCG CCA ACY GGR CCR TA	49.5 - 56.7
SoxB-693-F	ATC GGN CAR GCN TTY CCN TA	47.7 - 57.9	750	2m 95 °C; 10 cycles, 30s 95 °C, 40s 54.3 °C, 30s 72°C; 25 cycles, 30s 95 °C, 1m 47 °C, 2m 72°C; 10m 72 °C	Petri et al. 2001, https://doi.org/10.1111/j.1574-6968.2001.tb10600.x
SoxB-1446-R	CAT GTC NCC NCC RTG YTG	48.0 - 57.2
