# Supplementary material for: Distribution and Activity of Sulfur-Metabolizing Bacteria along the Temperature Gradient in Phototrophic Mats of the Chilean Hot Spring Porcelana
Source: Microorganisms. 2023 Jul 14;11(7):1803. doi: 10.3390/microorganisms11071803 (PMC10385741; doi:10.3390/microorganisms11071803)
Supplement: Supplementary file 1 [file microorganisms-11-01803-s001.zip › Table_S2.xlsx]

## Sheet: Hoja1
Year	Temperature (ºC)	Dissolved Oxygen (%)	Conductivity (µs/CM)	pH	SO4-2 Sulfate (mg/L)	S-2 Sulfide (mg/L)	S2O3-2 Thiosulfate (mg/L)	Iron (μg/L)	NO3- Nitrate (µmol/L)	NO2- Nitrite (µmol/L)	NH4+ Ammonia (µmol/L)	Chlorophyll (mg/L)	PO4-3 Phosphate (µmol/L)
2011	69.7	53.5	3350	6.9	ND	ND	ND	0.2	1	3	ND	ND	ND
2011	63.9	58.8	1388	6.7	ND	ND	ND	0.2	ND	ND	ND	29	ND
2011	61.2	80.3	1413	6.9	ND	ND	ND	0.2	0.8	1.3	0.2	332	ND
2011	56.8	82.3	1346	6.8	ND	ND	ND	ND	ND	ND	ND	427	ND
2013	66	73	1404	6.8	66.24	1.13	4.42	ND	0.89	0.23	0.005	203	47.4
2013	58	106	1356	6.8	57.83	1.51	6.26	7.8	1.9	0.08	0.01	405	38.4
2013	48	94	1406	7.1	56.02	1.49	8.09	3.6	1.2	0.24	0.05	409	34.1
