# Supplementary material for: Distribution and Activity of Sulfur-Metabolizing Bacteria along the Temperature Gradient in Phototrophic Mats of the Chilean Hot Spring Porcelana
Source: Microorganisms. 2023 Jul 14;11(7):1803. doi: 10.3390/microorganisms11071803 (PMC10385741; doi:10.3390/microorganisms11071803)
Supplement: Supplementary file 1 [file microorganisms-11-01803-s001.zip › Table_S3.xlsx]

## Sheet: Hoja1
Pathway	Reaction	KEGG ortholog	Gene name
Assimilatory Sulfate reduction	Sulfate-Sulfite	K13811	papss
	Sulfate-Sulfite	K00958	sat
	Sulfate-Sulfite	K00860	cysC
	Sulfate-Sulfite	K00955	cysNC
	Sulfate-Sulfite	K00957	cysD
	Sulfate-Sulfite	K00956	cysN
	Sulfate-Sulfite	K00390	cysH
	Sulfite-Sulfide	K00380	cysJ
	Sulfite-Sulfide	K00381	cysI
	Sulfite-Sulfide	K00392	sir
SOX system	ThioSulfate-Sulfate	K17222	soxA
	ThioSulfate-Sulfate	K17223	soxX
	ThioSulfate-Sulfate	K17224	soxB
	ThioSulfate-Sulfate	K17225	soxC
	ThioSulfate-Sulfate	K22622	soxD
	ThioSulfate-Sulfate	K17226	soxY
	ThioSulfate-Sulfate	K17227	soxZ
Dissimilatory Sulfate reduction and oxidation	Sulfite-Sulfide	K11180	dsrA
	Sulfite-Sulfide	K11181	dsrB
	Sulfate-Sulfite	K00958	sat
	Sulfate-Sulfite	K00394	aprA
	Sulfate-Sulfite	K00395	aprB
