# Supplementary material for: Distribution and Activity of Sulfur-Metabolizing Bacteria along the Temperature Gradient in Phototrophic Mats of the Chilean Hot Spring Porcelana
Source: Microorganisms. 2023 Jul 14;11(7):1803. doi: 10.3390/microorganisms11071803 (PMC10385741; doi:10.3390/microorganisms11071803)
Supplement: Supplementary file 1 [file microorganisms-11-01803-s001.zip › Table_S4.xlsx]

## Sheet: sulfur_KO_count_order
			Metagenomes			Metatranscriptomes
Order	eggnog_ko	eggnog_module	48°C	58°C	66°C	48°C	58°C	66°C
Nitrososphaerales	K00381	ASR	50.8889	2.88889	0.0555556	109.444	1.66667	16.1111
Nitrososphaerales	K00390	ASR	174.667	3.33333	4.33333	61.5	68.1667	19
Nitrososphaerales	K00392	ASR	50.8889	2.88889	0.0555556	109.444	1.66667	16.1111
Nitrososphaerales	K00860	ASR	49.5	1.33333	7.83333	393.333	5	9.5
Nitrososphaerales	K00958	ASR	119.5	6	0.166667	9.16667	31.5	9.5
Nitrososphaerales	K00958	DSR	119.5	6	0.166667	9.16667	31.5	9.5
Acetobacterales	K00380	ASR	24.3333	17.3333	12	18.3333	41.1667	19
Acetobacterales	K00381	ASR	0.125	14.5833	0.0416667	2.29167	1.25	2.375
Acetobacterales	K00390	ASR	7.08333	22.2083	2.25	13.75	85.4167	14.25
Acetobacterales	K00392	ASR	0.125	14.5833	0.0416667	2.29167	1.25	2.375
Acetobacterales	K00860	ASR	28	76.0833	15.1667	84.7222	147	28.5
Acetobacterales	K00955	ASR	14	35	7.5	37.7778	71	9.5
Acetobacterales	K00956	ASR	14	35	7.5	37.7778	71	9.5
Acetobacterales	K00957	ASR	31.1667	82.6667	12.3333	36.6667	175.833	38
Acetobacterales	K00958	ASR	0	3.04167	0.0833333	4.58333	2.5	4.75
Acetobacterales	K00958	DSR	0	3.04167	0.0833333	4.58333	2.5	4.75
Acetobacterales	K13811	ASR	0	3.04167	0.0833333	4.58333	2.5	4.75
Acetobacterales	K17222	SOX	1.08333	0	2.08333	4.58333	2.5	4.75
Acetobacterales	K17223	SOX	3.66667	3.66667	2.08333	54.5833	48	4.75
Acetobacterales	K17224	SOX	204.083	54.8333	23	50	258.75	57.75
Acetobacterales	K17225	SOX	231.5	60.3333	37.5	127.5	445.333	28.5
Acetobacterales	K17226	SOX	133	70.6667	41	394.917	486.75	47.5
Acetobacterales	K17227	SOX	65.3333	45.6667	21.5	187.25	269.25	28.5
Anaerolineales	K00390	ASR	0	2	315	11.4583	6.25	41.5833
Anaerolineales	K00860	ASR	0	0	385.333	4.58333	2.5	64.1667
Anaerolineales	K00958	ASR	0	0	192.667	2.29167	1.25	32.0833
Anaerolineales	K00958	DSR	0	0	192.667	2.29167	1.25	32.0833
Anaerolineales	K13811	ASR	0	0	192.667	2.29167	1.25	32.0833
Anaerolineales	K17223	SOX	0	0.666667	134.222	3.05556	1.66667	22.8333
Bryobacterales	K00381	ASR	38.5417	5.79167	8.95833	2.29167	140.75	2.375
Bryobacterales	K00390	ASR	54.5278	25.4722	59.25	55.1389	31.25	12.6667
Bryobacterales	K00392	ASR	38.5417	5.79167	8.95833	2.29167	140.75	2.375
Bryobacterales	K00860	ASR	23.8889	10.1111	8.66667	6.11111	3.33333	6.33333
Bryobacterales	K00955	ASR	58.3333	25.75	56.5833	81.6667	81.3333	9.5
Bryobacterales	K00956	ASR	58.3333	25.75	56.5833	81.6667	81.3333	9.5
Bryobacterales	K00957	ASR	85.1667	40.8333	109.833	104.167	59.1667	19
Burkholderiales	K00381	ASR	191.458	10.25	1.125	46.7083	9.25	7.125
Burkholderiales	K00390	ASR	648.611	23.9722	5.86111	212.167	20.8333	118.528
Burkholderiales	K00392	ASR	191.458	10.25	1.125	46.7083	9.25	7.125
Burkholderiales	K00394	DSR	126.833	18.1667	4.33333	104.667	69.3333	19
Burkholderiales	K00395	DSR	286.528	19.25	4.36111	142.056	10.8333	289.389
Burkholderiales	K00860	ASR	348.222	16.4444	0.222222	185.333	6.66667	38.5556
Burkholderiales	K00955	ASR	496.417	28.4167	2.16667	66.4167	5	9.5
Burkholderiales	K00956	ASR	515.25	28.4167	2.33333	75.5833	10	19
Burkholderiales	K00957	ASR	698.333	22.1667	10.8333	202.333	15	160.5
Burkholderiales	K00958	ASR	396.5	26.3333	0.333333	18.3333	41.1667	19
Burkholderiales	K00958	DSR	396.5	26.3333	0.333333	18.3333	41.1667	19
Burkholderiales	K11180	DSR	826.667	46.3333	12	132.833	160.167	19
Burkholderiales	K11181	DSR	648.5	29.8333	0.166667	293.333	45.3333	9.5
Burkholderiales	K17222	SOX	223.708	29.25	4.25	38.75	47.8333	14.25
Burkholderiales	K17223	SOX	261.75	15.1667	2.25	322.833	7.5	53.3333
Burkholderiales	K17224	SOX	445	25.4167	2.25	208.417	7.5	14.25
Burkholderiales	K17225	SOX	37.8333	1.33333	0.166667	9.16667	5	9.5
Burkholderiales	K17226	SOX	241.667	9	4.5	142	59.6667	28.5
Burkholderiales	K17227	SOX	57	2.33333	0.166667	9.16667	5	9.5
Chitinophagales	K00380	ASR	32.25	26.1667	3.91667	26.1667	2.5	78.3333
Chlorobiales	K17224	SOX	11.6667	0	13.7667	16.3333	1	1.9
Chloroflexales	K00381	ASR	3.72222	3.05556	5.11111	3.05556	9	52.7778
Chloroflexales	K00390	ASR	93.9583	552	971.271	95.7917	328.958	1230.4
Chloroflexales	K00392	ASR	3.72222	3.05556	5.11111	3.05556	9	52.7778
Chloroflexales	K00860	ASR	200.083	1100.17	1993.54	72.9167	679.917	3143.79
Chloroflexales	K00958	ASR	113.708	374.167	778.979	36.4583	131.708	1691.9
Chloroflexales	K00958	DSR	113.708	374.167	778.979	36.4583	131.708	1691.9
Chloroflexales	K13811	ASR	65.7917	349.917	639.312	27.2917	115.708	639.229
Chloroflexales	K17223	SOX
Cyanobacteriales	K00380	ASR	1242.08	2846	662.708	902.333	396.625	32.3333
Cyanobacteriales	K00381	ASR	255.056	461.111	177.028	739.556	672.278	34.4444
Cyanobacteriales	K00390	ASR	143.875	282.917	113.167	1934.88	380.333	28
Cyanobacteriales	K00392	ASR	640.389	1026.78	519.361	2077.89	1882.78	43.9444
Cyanobacteriales	K00860	ASR	190.083	318.5	145.667	307.25	141.667	37
Cyanobacteriales	K00958	ASR	802.292	1239.25	504.25	1530.62	928.583	135.583
Cyanobacteriales	K00958	DSR	802.292	1239.25	504.25	1530.62	928.583	135.583
Cyanobacteriales	K13811	ASR	95.0417	159.25	72.8333	153.625	70.8333	18.5
Cyanobacteriales	K17223	SOX	39.5833	58.0833	11.875	178.458	82.5833	2.375
Cytophagales	K00380	ASR	11.75	28.8333	15.6667	4.58333	18.0833	70.75
Cytophagales	K00381	ASR	11.3333	0	6.125	183.042	1.25	2.375
Cytophagales	K00390	ASR	50.75	93	51.25	39.9167	21	108.333
Cytophagales	K00392	ASR	11.3333	0	6.125	183.042	1.25	2.375
Cytophagales	K00860	ASR	16.1667	40.6667	10.5	9.16667	40.6667	52.3333
Cytophagales	K00955	ASR	51.5833	69.0833	37.5833	457.5	45.6667	40.4167
Cytophagales	K00956	ASR	43.5	48.75	32.3333	452.917	25.3333	14.25
Cytophagales	K00957	ASR	58.8333	67.3333	35.5	61.5	32	64.6667
Deinococcales	K17222	SOX	27.5	192.833	46.1667	9.16667	17.2917	9.5
Deinococcales	K17223	SOX	175.583	1097.08	408.833	74.1667	39.0833	176
Deinococcales	K17224	SOX	78.9167	382.083	210.917	9.16667	5	9.5
Deinococcales	K17225	SOX	111.5	472.833	221.5	9.16667	36.1667	53.8333
Deinococcales	K17226	SOX	4	39.5833	11.1667	4.58333	2.5	4.75
Deinococcales	K17227	SOX	10.9167	76.25	22.3333	9.16667	5	9.5
Elainellales	K00380	ASR	0.583333	68.0833	423.917	74	235.417	9.5
Elainellales	K00381	ASR	0.222222	13.3333	41.5556	6.11111	43.5556	6.33333
Elainellales	K00390	ASR	1.5	101.75	196.5	25.2083	274.083	26.125
Elainellales	K00392	ASR	0.222222	29	90.3889	24.4444	203.722	25.3333
Elainellales	K00860	ASR	0	6.16667	103	13.75	39.5	14.25
Elainellales	K00958	ASR
Elainellales	K00958	DSR
Elainellales	K13811	ASR	0	3.08333	51.5	6.875	19.75	7.125
Elainellales	K17223	SOX	0.0416667	7.20833	1.04167	2.29167	89.9583	2.375
Geminicoccales	K17224	SOX	64.0833	44	21.0833	74	134.667	246.25
Geminicoccales	K17225	SOX	75	66.6667	20.8333	132.833	124	97.1667
Geminicoccales	K17226	SOX	19.5	18.8333	9.91667	260.25	109.5	168.917
Geminicoccales	K17227	SOX	3.16667	3.66667	2.08333	4.58333	13.5	4.75
Gemmatales	K00381	ASR	19.9444	13	0.111111	6.11111	3.33333	6.33333
Gemmatales	K00392	ASR	19.9444	13	0.111111	6.11111	3.33333	6.33333
Gemmatales	K00958	ASR	23.4167	14.9167	2.08333	4.58333	2.5	4.75
Gemmatales	K00958	DSR	23.4167	14.9167	2.08333	4.58333	2.5	4.75
Gemmatales	K13811	ASR	23.4167	14.9167	2.08333	4.58333	2.5	4.75
HRBIN30	K00381	ASR	17.5	13.9583	0.0416667	46	18.4583	216.958
HRBIN30	K00390	ASR	26.6667	34.8333	7.83333	9.16667	49.6667	587.333
HRBIN30	K00392	ASR	17.5	13.9583	0.0416667	46	18.4583	216.958
HRBIN30	K00860	ASR	23.1667	29.3333	4.16667	81.6667	5	350.833
HRBIN30	K00955	ASR	11.5833	14.6667	2.08333	40.8333	2.5	175.417
HRBIN30	K00958	ASR	30.3333	29.5	0.0833333	4.58333	2.5	86.5
HRBIN30	K00958	DSR	30.3333	29.5	0.0833333	4.58333	2.5	86.5
HRBIN30	K13811	ASR	30.3333	29.5	0.0833333	4.58333	2.5	86.5
HRBIN30	K17222	SOX	37.5	22.1667	7.83333	52.3333	36.1667	110.5
HRBIN30	K17223	SOX	18.3333	17.1667	0.0833333	4.58333	20.3333	145.167
Isosphaerales	K00381	ASR	0.166667	51.7222	0.0555556	3.05556	1.66667	3.16667
Isosphaerales	K00390	ASR	0.116667	119.9	0.116667	6.41667	3.5	6.65
Isosphaerales	K00392	ASR	0.166667	51.7222	0.0555556	3.05556	1.66667	3.16667
Isosphaerales	K00860	ASR	0.233333	239.8	0.233333	12.8333	7	13.3
Isosphaerales	K00955	ASR	0.0333333	50.7333	0.0333333	1.83333	1	1.9
Isosphaerales	K00958	ASR	0.0333333	50.7333	0.0333333	1.83333	1	1.9
Isosphaerales	K00958	DSR	0.0333333	50.7333	0.0333333	1.83333	1	1.9
Isosphaerales	K13811	ASR	0.0333333	50.7333	0.0333333	1.83333	1	1.9
Kapabacteriales	K17223	SOX	5.75	6.41667	12.25	26.1667	20.3333	204.25
Nitrospirales	K00390	ASR	11.3333	2.5	0.25	13.75	7.5	14.25
Nitrospirales	K00860	ASR	40.3333	8.77778	3.05556	21.3889	29.3333	117.611
Nitrospirales	K00955	ASR	14.3333	2.88889	1.44444	6.11111	12.1667	54.0556
Nitrospirales	K00956	ASR	14.3333	2.88889	1.44444	6.11111	12.1667	54.0556
Nitrospirales	K00957	ASR	11	2	0.333333	18.3333	10	19
OS-L	K00390	ASR	336.188	0.958333	0.0416667	13.0833	1.25	2.375
OS-L	K00860	ASR	672.375	1.91667	0.0833333	26.1667	2.5	4.75
OS-L	K00958	ASR	1903.27	116.875	23.625	190.917	29.0833	21.375
OS-L	K00958	DSR	1903.27	116.875	23.625	190.917	29.0833	21.375
OS-L	K13811	ASR	1378.52	3.625	0.125	147.5	3.75	7.125
OS-L	K17223	SOX	1013.42	34.8333	20.0833	48	10	19
Pedosphaerales	K00381	ASR	165.111	4.88889	0.0555556	41.2222	36	53.1111
Pedosphaerales	K00390	ASR	344.167	7.91667	0.25	129.417	7.5	154.167
Pedosphaerales	K00392	ASR	165.111	4.88889	0.0555556	41.2222	36	53.1111
Pedosphaerales	K00956	ASR	659.583	16.25	2.25	109.333	18.5	317.917
Pedosphaerales	K00957	ASR	317	3.83333	0.166667	154.167	5	173
Polyangiales	K00381	ASR	2.58333	0	0.0416667	2.29167	1.25	2.375
Polyangiales	K00390	ASR	5.22222	0.222222	2.61111	3.05556	1.66667	3.16667
Polyangiales	K00392	ASR	2.58333	0	0.0416667	2.29167	1.25	2.375
Polyangiales	K00860	ASR	14.3333	0.444444	5.33333	12.2222	6.66667	12.6667
Polyangiales	K00958	ASR	1.94444	0	0.0555556	3.05556	1.66667	3.16667
Polyangiales	K00958	DSR	1.94444	0	0.0555556	3.05556	1.66667	3.16667
Polyangiales	K13811	ASR	1.94444	0	0.0555556	3.05556	1.66667	3.16667
Rhodothermales	K00380	ASR	2.66667	22	106.667	27.5	15	28.5
Rhodothermales	K00390	ASR	0.388889	3.70833	21.625	5.34722	2.91667	5.54167
Rhodothermales	K00860	ASR	0.777778	7.41667	43.25	10.6944	5.83333	11.0833
Rhodothermales	K00958	ASR	0.166667	1.70833	8.95833	2.29167	1.25	2.375
Rhodothermales	K00958	DSR	0.166667	1.70833	8.95833	2.29167	1.25	2.375
Rhodothermales	K13811	ASR	0.166667	1.70833	8.95833	2.29167	1.25	2.375
Rhodothermales	K17223	SOX	0	1	15.6667	4.58333	2.5	4.75
SBR1031	K00390	ASR	1640.12	0.5	40.8333	93.5417	1.25	2.375
SBR1031	K00860	ASR	3280.25	1	81.6667	187.083	2.5	4.75
SBR1031	K00958	ASR	1640.12	0.5	40.8333	93.5417	1.25	2.375
SBR1031	K00958	DSR	1640.12	0.5	40.8333	93.5417	1.25	2.375
SBR1031	K13811	ASR	1640.12	0.5	40.8333	93.5417	1.25	2.375
SBR1031	K17222	SOX	7128.17	2	290.333	732.167	5	9.5
SBR1031	K17223	SOX	3547.66	2.80952	60.119	182.921	17.4286	11.9881
Sphingomonadales	K00381	ASR	0.333333	17.1	8.66667	4.125	2.25	4.275
Sphingomonadales	K00390	ASR	2	78.1667	33.5	27.5	15	28.5
Sphingomonadales	K00392	ASR	0.333333	17.1	8.66667	4.125	2.25	4.275
Sphingomonadales	K00860	ASR	0.555556	39.1111	13.4444	41	6.66667	12.6667
Sphingomonadales	K00955	ASR	0.277778	19.5556	6.72222	20.5	3.33333	6.33333
Sphingomonadales	K00956	ASR	0.277778	19.5556	6.72222	20.5	3.33333	6.33333
Sphingomonadales	K00957	ASR	1.66667	47.6667	31	18.3333	10	19
Steroidobacterales	K17222	SOX	11.6667	0	0.166667	9.16667	5	9.5
Thermoflexales	K00958	ASR	170.25	66.5833	96.75	88.8333	18.25	190.083
Thermoflexales	K00958	DSR	170.25	66.5833	96.75	88.8333	18.25	190.083
Thermoflexales	K17222	SOX	302.167	163.833	272.5	77.6667	321.75	881
Thermoflexales	K17223	SOX	79.6667	65.6667	118.417	9.16667	63.75	351.75
Thermotogales	K00390	ASR	0	0.666667	90.6667	9.16667	5	9.5
Turneriellales	K00381	ASR	22.5	1.55556	11.1667	3.05556	15.1111	3.16667
Turneriellales	K00390	ASR	27.1111	0.888889	17.75	166.278	29.3056	7.91667
Turneriellales	K00392	ASR	22.5	1.55556	11.1667	3.05556	15.1111	3.16667
Turneriellales	K00860	ASR	34.4444	0.888889	11.4444	286.333	30.4444	12.6667
Turneriellales	K00955	ASR	24.2778	0.222222	5.30556	7.63889	4.16667	7.91667
Turneriellales	K00956	ASR	24.2778	0.222222	5.30556	7.63889	4.16667	7.91667
Turneriellales	K00957	ASR	39.6667	1.33333	26.8333	52.3333	31.5	9.5
Turneriellales	K17223	SOX	26.1667	0.333333	10	300.917	39.3333	4.75
UBA1161	K00380	ASR	586	40.3333	58.6667	81.6667	96	53.8333
UBA1161	K00390	ASR	154	11.8333	18	378	86.5	9.5
UBA1161	K00860	ASR	769.889	63.6667	118.611	828.778	226.889	25.3333
UBA1161	K00955	ASR	245.861	21	41.3889	113.472	47.2778	7.91667
UBA1161	K00956	ASR	147.611	10.5	30.2222	36.3889	24.6111	3.16667
UBA1161	K00957	ASR	29.8333	2	0.166667	154.167	40.6667	9.5
UBA1161	K17223	SOX	184.833	19.3333	11.1667	40.8333	18.0833	4.75
UBA1406	K00958	ASR	0.25	63.1667	5.25	4.58333	46	60.9167
UBA1406	K00958	DSR	0.25	63.1667	5.25	4.58333	46	60.9167
UBA2991	K00381	ASR	3.54167	22.5417	28.3333	6.875	20.4583	71.25
UBA2991	K00390	ASR	8.125	56.8333	50.5417	11.4583	48.2083	42.125
UBA2991	K00392	ASR	3.54167	22.5417	28.3333	6.875	20.4583	71.25
UBA2991	K00860	ASR	6.25	44.3333	55.9167	13.75	32.0833	14.25
UBA2991	K00955	ASR	5.58333	27.5833	23.75	4.58333	2.5	28.75
UBA2991	K00956	ASR	5.58333	27.5833	23.75	4.58333	2.5	28.75
UBA2991	K00957	ASR	10	69.3333	45.1667	9.16667	64.3333	70
UBA2991	K00958	ASR	2.125	16.4167	17.875	6.875	16.0417	7.125
UBA2991	K00958	DSR	2.125	16.4167	17.875	6.875	16.0417	7.125
UBA2991	K13811	ASR	0.958333	8.83333	8.95833	2.29167	13.5417	2.375
