# Supplementary material for: Distribution and Activity of Sulfur-Metabolizing Bacteria along the Temperature Gradient in Phototrophic Mats of the Chilean Hot Spring Porcelana
Source: Microorganisms. 2023 Jul 14;11(7):1803. doi: 10.3390/microorganisms11071803 (PMC10385741; doi:10.3390/microorganisms11071803)
Supplement: Supplementary file 1 [file microorganisms-11-01803-s001.zip › Table_S5.xlsx]

## Sheet: Hoja3
Gene	OTU clone	Sequence ID	GTDB-R95 protein id	NCBI Genome name	GTDB R95 taxonomy best hit	Blastp perc identity	Blastp e-value	Blastp bitscore	Blastp query length	Complete GTDB sequence header
aprA	OTU-1	KJ020275.1	GB_GCA_001724855.1~gnl|ACE|KFLMLELD_1_50	Lautropia sp. SCN 69-89	d__Bacteria;p__Proteobacteria;c__Gammaproteobacteria;o__Burkholderiales;f__Burkholderiaceae;g__SCN-69-89;s__SCN-69-89_sp001724855	98.462	4.66e-84	266	130	>GB_GCA_001724855.1~gnl|ACE|KFLMLELD_1_50 [d__Bacteria;p__Proteobacteria;c__Gammaproteobacteria;o__Burkholderiales;f__Burkholderiaceae;g__SCN-69-89;s__SCN-69-89 sp001724855] [Lautropia sp. SCN 69-89] [Adenylylsulfate reductase subunit alpha]
aprA	OTU-2	KJ020276.1	GB_GCA_004297625.1~gnl|ACE|FJLNAPFA_62_119	Betaproteobacteria bacterium	d__Bacteria;p__Proteobacteria;c__Gammaproteobacteria;o__Burkholderiales;f__SG8-39;g__SCGC-AG-212-J23;s__SCGC-AG-212-J23_sp004297625	94.697	7.33e-84	266	132	>GB_GCA_004297625.1~gnl|ACE|FJLNAPFA_62_119 [d__Bacteria;p__Proteobacteria;c__Gammaproteobacteria;o__Burkholderiales;f__SG8-39;g__SCGC-AG-212-J23;s__SCGC-AG-212-J23 sp004297625] [Betaproteobacteria bacterium] [Adenylylsulfate reductase subunit alpha]
aprA	OTU-3	KJ020277.1	GCA_002327405.1	Thiobacillus_sp._UBA2186	d__Bacteria;p__Proteobacteria;c__Gammaproteobacteria;o__Burkholderiales;f__Hydrogenophilaceae;g__UBA6918;s__UBA6918_sp002327405]_[Thiobacillus_sp._UBA2186]	87.302	1.19e-78	229	130	GB_GCA_002327405.1~gnl|ACE|LGCAECOJ_100_47_[d__Bacteria;p__Proteobacteria;c__Gammaproteobacteria;o__Burkholderiales;f__Hydrogenophilaceae;g__UBA6918;s__UBA6918_sp002327405]_[Thiobacillus_sp._UBA2186]_[Adenylylsulfate_reductase_subunit_alpha]
aprA	OTU-4	KJ020278.1	RS_GCF_000020985.1~gnl|ACE|OCPEOIJD_1_1807	Thermodesulfovibrio yellowstonii DSM 11347	d__Bacteria;p__Nitrospirota;c__Thermodesulfovibrionia;o__Thermodesulfovibrionales;f__Thermodesulfovibrionaceae;g__Thermodesulfovibrio;s__Thermodesulfovibrio_yellowstonii	97.857	1.35e-89	281	140	>RS_GCF_000020985.1~gnl|ACE|OCPEOIJD_1_1807 [d__Bacteria;p__Nitrospirota;c__Thermodesulfovibrionia;o__Thermodesulfovibrionales;f__Thermodesulfovibrionaceae;g__Thermodesulfovibrio;s__Thermodesulfovibrio yellowstonii] [Thermodesulfovibrio yellowstonii DSM 11347] [Adenylylsulfate reductase subunit alpha]
aprA	OTU-5	KJ020279.1	RS_GCF_000421605.1~gnl|ACE|IGLKKCEC_8_112	Thermodesulfobacterium thermophilum DSM 1276	d__Bacteria;p__Desulfobacterota;c__Thermodesulfobacteria;o__Thermodesulfobacteriales;f__Thermodesulfobacteriaceae;g__Thermodesulfobacterium;s__Thermodesulfobacterium_thermophilum	97.778	5.21e-86	272	135	>RS_GCF_000421605.1~gnl|ACE|IGLKKCEC_8_112 [d__Bacteria;p__Desulfobacterota;c__Thermodesulfobacteria;o__Thermodesulfobacteriales;f__Thermodesulfobacteriaceae;g__Thermodesulfobacterium;s__Thermodesulfobacterium thermophilum] [Thermodesulfobacterium thermophilum DSM 1276] [Adenylylsulfate reductase subunit alpha]
aprA	OTU-6	KJ020280.1	RS_GCF_900129285.1~gnl|ACE|NGADPKML_77_11	Desulfofundulus australicus DSM 11792	d__Bacteria;p__Firmicutes_B;c__Desulfotomaculia;o__Desulfotomaculales;f__Desulfovirgulaceae;g__Desulfofundulus;s__Desulfofundulus_australicus	93.182	2.41e-80	256	132	>RS_GCF_900129285.1~gnl|ACE|NGADPKML_77_11 [d__Bacteria;p__Firmicutes_B;c__Desulfotomaculia;o__Desulfotomaculales;f__Desulfovirgulaceae;g__Desulfofundulus;s__Desulfofundulus australicus] [Desulfofundulus australicus DSM 11792] [Adenylylsulfate reductase subunit alpha]
soxB	OTU-1	KJ026528.1	RS_GCF_003574215.1~gnl|ACE|BFLJGMKD_1_843	Hydrogenophilus thermoluteolus	d__Bacteria;p__Proteobacteria;c__Gammaproteobacteria;o__Burkholderiales;f__Hydrogenophilaceae;g__Hydrogenophilus;s__Hydrogenophilus_thermoluteolus]_	100	2.14e-177	508	248	>RS_GCF_003574215.1~gnl|ACE|BFLJGMKD_1_843 [d__Bacteria;p__Proteobacteria;c__Gammaproteobacteria;o__Burkholderiales;f__Hydrogenophilaceae;g__Hydrogenophilus;s__Hydrogenophilus thermoluteolus] [Hydrogenophilus thermoluteolus] [hypothetical protein]
soxB	OTU-2	KJ026529.1	RS_GCF_900104305.1~gnl|ACE|GGMJJKCD_9_748	Filomicrobium insigne	d__Bacteria;p__Proteobacteria;c__Alphaproteobacteria;o__Rhizobiales;f__Hyphomicrobiaceae;g__Filomicrobium;s__Filomicrobium_insigne]_	80.4	2.2e-145	426	251	>RS_GCF_900104305.1~gnl|ACE|GGMJJKCD_9_748 [d__Bacteria;p__Proteobacteria;c__Alphaproteobacteria;o__Rhizobiales;f__Hyphomicrobiaceae;g__Filomicrobium;s__Filomicrobium insigne] [Filomicrobium insigne] [Mannosylglucosyl-3-phosphoglycerate phosphatase]
aprA	none	M66_Porcelana_489	RS_GCF_003967015.1~gnl|ACE|AILPECLM_6_101	Pseudanabaena sp. ABRG5-3	d__Bacteria;p__Cyanobacteria;c__Cyanobacteriia;o__Pseudanabaenales;f__Pseudanabaenaceae;g__Pseudanabaena;s__Pseudanabaena sp003967015	88.889	0	1086	572	>RS_GCF_003967015.1~gnl|ACE|AILPECLM_6_101 [d__Bacteria;p__Cyanobacteria;c__Cyanobacteriia;o__Pseudanabaenales;f__Pseudanabaenaceae;g__Pseudanabaena;s__Pseudanabaena sp003967015] [Pseudanabaena sp. ABRG5-3] [Adenylylsulfate reductase subunit alpha]
aprA	none	M66_Porcelana_66058	GB_GCA_002441555.1~gnl|ACE|LPLDMHPB_29_7	Thermodesulfobacteriaceae bacterium UBA6232	d__Bacteria;p__Desulfobacterota;c__Thermodesulfobacteria;o__Thermodesulfobacteriales;f__Thermodesulfobacteriaceae;g__Caldimicrobium;s__Caldimicrobium sp002441555	96.124	3.68e-80	257	129	>GB_GCA_002441555.1~gnl|ACE|LPLDMHPB_29_7 [d__Bacteria;p__Desulfobacterota;c__Thermodesulfobacteria;o__Thermodesulfobacteriales;f__Thermodesulfobacteriaceae;g__Caldimicrobium;s__Caldimicrobium sp002441555] [Thermodesulfobacteriaceae bacterium UBA6232] [Adenylylsulfate reductase subunit alpha]
aprA	none	M66_Porcelana_212583	GB_GCA_002441555.1~gnl|ACE|LPLDMHPB_29_7	Thermodesulfobacteriaceae bacterium UBA6232	d__Bacteria;p__Desulfobacterota;c__Thermodesulfobacteria;o__Thermodesulfobacteriales;f__Thermodesulfobacteriaceae;g__Caldimicrobium;s__Caldimicrobium sp002441555	98.551	5.4e-40	147	69	>GB_GCA_002441555.1~gnl|ACE|LPLDMHPB_29_7 [d__Bacteria;p__Desulfobacterota;c__Thermodesulfobacteria;o__Thermodesulfobacteriales;f__Thermodesulfobacteriaceae;g__Caldimicrobium;s__Caldimicrobium sp002441555] [Thermodesulfobacteriaceae bacterium UBA6232] [Adenylylsulfate reductase subunit alpha]
aprA	none	M66_Porcelana_168604	GB_GCA_002877875.1~gnl|ACE|LLLIHIHF_94_1	Caldimicrobium thiodismutans	d__Bacteria;p__Desulfobacterota;c__Thermodesulfobacteria;o__Thermodesulfobacteriales;f__Thermodesulfobacteriaceae;g__Caldimicrobium;s__Caldimicrobium thiodismutans_A	89.091	1.13e-29	117	56	>GB_GCA_002877875.1~gnl|ACE|LLLIHIHF_94_1 [d__Bacteria;p__Desulfobacterota;c__Thermodesulfobacteria;o__Thermodesulfobacteriales;f__Thermodesulfobacteriaceae;g__Caldimicrobium;s__Caldimicrobium thiodismutans_A] [Caldimicrobium thiodismutans] [Adenylylsulfate reductase subunit alpha]
aprA	none	M48_Porcelana_150891	GB_GCA_900321855.1~gnl|ACE|AKACBIMH_50_13	uncultured Clostridiales bacterium	d__Bacteria;p__Firmicutes_A;c__Clostridia;o__Lachnospirales;f__Lachnospiraceae;g__CAG-603;s__CAG-603 sp900321855	66.327	2.35e-38	143	99	>GB_GCA_900321855.1~gnl|ACE|AKACBIMH_50_13 [d__Bacteria;p__Firmicutes_A;c__Clostridia;o__Lachnospirales;f__Lachnospiraceae;g__CAG-603;s__CAG-603 sp900321855] [uncultured Clostridiales bacterium] [Adenylylsulfate reductase subunit alpha]
aprA	none	M48_Porcelana_27715	RS_GCF_001693735.1~gnl|ACE|AIJBFLJO_7_214	Orenia metallireducens	d__Bacteria;p__Firmicutes_F;c__Halanaerobiia;o__Halobacteroidales;f__Halobacteroidaceae;g__Orenia;s__Orenia metallireducens	57.857	5.51e-46	166	163	>RS_GCF_001693735.1~gnl|ACE|AIJBFLJO_7_214 [d__Bacteria;p__Firmicutes_F;c__Halanaerobiia;o__Halobacteroidales;f__Halobacteroidaceae;g__Orenia;s__Orenia metallireducens] [Orenia metallireducens] [Adenylylsulfate reductase subunit alpha]
aprA	none	M66_Porcelana_174215	RS_GCF_000423865.1~gnl|ACE|JMPIHMPM_3_206	Thermodesulfovibrio thiophilus DSM 17215	d__Bacteria;p__Nitrospirota;c__Thermodesulfovibrionia;o__Thermodesulfovibrionales;f__Thermodesulfovibrionaceae;g__Thermodesulfovibrio;s__Thermodesulfovibrio thiophilus	98.649	3.53e-41	150	74	>RS_GCF_000423865.1~gnl|ACE|JMPIHMPM_3_206 [d__Bacteria;p__Nitrospirota;c__Thermodesulfovibrionia;o__Thermodesulfovibrionales;f__Thermodesulfovibrionaceae;g__Thermodesulfovibrio;s__Thermodesulfovibrio thiophilus] [Thermodesulfovibrio thiophilus DSM 17215] [Adenylylsulfate reductase subunit alpha]
aprA	none	M66_Porcelana_89274	RS_GCF_000020985.1~gnl|ACE|OCPEOIJD_1_1807	Thermodesulfovibrio yellowstonii DSM 11347	d__Bacteria;p__Nitrospirota;c__Thermodesulfovibrionia;o__Thermodesulfovibrionales;f__Thermodesulfovibrionaceae;g__Thermodesulfovibrio;s__Thermodesulfovibrio yellowstonii	97.222	2.17e-64	214	108	>RS_GCF_000020985.1~gnl|ACE|OCPEOIJD_1_1807 [d__Bacteria;p__Nitrospirota;c__Thermodesulfovibrionia;o__Thermodesulfovibrionales;f__Thermodesulfovibrionaceae;g__Thermodesulfovibrio;s__Thermodesulfovibrio yellowstonii] [Thermodesulfovibrio yellowstonii DSM 11347] [Adenylylsulfate reductase subunit alpha]
aprA	none	M66_Porcelana_106738	GB_GCA_002011735.1~gnl|ACE|OEJKGNGC_1_6	Nitrospirae bacterium JdFR-81	d__Bacteria;p__Nitrospirota;c__Thermodesulfovibrionia;o__UBA6902;f__JdFR-81;g__JdFR-81;s__JdFR-81 sp002011735	90.816	4.05e-56	192	98	>GB_GCA_002011735.1~gnl|ACE|OEJKGNGC_1_6 [d__Bacteria;p__Nitrospirota;c__Thermodesulfovibrionia;o__UBA6902;f__JdFR-81;g__JdFR-81;s__JdFR-81 sp002011735] [Nitrospirae bacterium JdFR-81] [Adenylylsulfate reductase subunit alpha]
aprA	none	M66_Porcelana_83880	GB_GCA_002011735.1~gnl|ACE|OEJKGNGC_1_6	Nitrospirae bacterium JdFR-81	d__Bacteria;p__Nitrospirota;c__Thermodesulfovibrionia;o__UBA6902;f__JdFR-81;g__JdFR-81;s__JdFR-81 sp002011735	94	4.97e-61	206	103	>GB_GCA_002011735.1~gnl|ACE|OEJKGNGC_1_6 [d__Bacteria;p__Nitrospirota;c__Thermodesulfovibrionia;o__UBA6902;f__JdFR-81;g__JdFR-81;s__JdFR-81 sp002011735] [Nitrospirae bacterium JdFR-81] [Adenylylsulfate reductase subunit alpha]
aprA	none	M66_Porcelana_189500	GB_GCA_003454665.1~gnl|ACE|DANDCALD_98_8	Nitrospiraceae bacterium	d__Bacteria;p__Nitrospirota;c__UBA9217;o__UBA9217;f__UBA9217;g__UBA9217;s__UBA9217 sp003454665	79.167	4.26e-32	117	72	>GB_GCA_003454665.1~gnl|ACE|DANDCALD_98_8 [d__Bacteria;p__Nitrospirota;c__UBA9217;o__UBA9217;f__UBA9217;g__UBA9217;s__UBA9217 sp003454665] [Nitrospiraceae bacterium] [Adenylylsulfate reductase subunit alpha]
aprA	none	M58_Porcelana_195071	GB_GCA_900696685.1~gnl|ACE|EAAJJAEJ_39_5	uncultured planctomycete	d__Bacteria;p__Planctomycetota;c__Phycisphaerae;o__Phycisphaerales;f__SM1A02;g__UBA5793;s__UBA5793 sp900696685	95.714	1.48e-38	143	70	>GB_GCA_900696685.1~gnl|ACE|EAAJJAEJ_39_5 [d__Bacteria;p__Planctomycetota;c__Phycisphaerae;o__Phycisphaerales;f__SM1A02;g__UBA5793;s__UBA5793 sp900696685] [uncultured planctomycete] [Adenylylsulfate reductase subunit alpha]
aprA	none	M66_Porcelana_91183	GB_GCA_002724395.1~gnl|ACE|PKNKAJIK_2_102	Rhodospirillaceae bacterium	d__Bacteria;p__Proteobacteria;c__Alphaproteobacteria;o__UBA8366;f__UBA8366;g__GCA-002724395;s__GCA-002724395 sp002724395	92.453	1.87e-62	208	106	>GB_GCA_002724395.1~gnl|ACE|PKNKAJIK_2_102 [d__Bacteria;p__Proteobacteria;c__Alphaproteobacteria;o__UBA8366;f__UBA8366;g__GCA-002724395;s__GCA-002724395 sp002724395] [Rhodospirillaceae bacterium] [Adenylylsulfate reductase subunit alpha]
aprA	none	M66_Porcelana_140725	GB_GCA_003152055.1~gnl|ACE|HFHFCJHP_49_10	Burkholderiales bacterium	d__Bacteria;p__Proteobacteria;c__Gammaproteobacteria;o__Burkholderiales;f__Burkholderiaceae;g__Rhizobacter;s__Rhizobacter sp003152055	96.386	1.73e-48	170	83	>GB_GCA_003152055.1~gnl|ACE|HFHFCJHP_49_10 [d__Bacteria;p__Proteobacteria;c__Gammaproteobacteria;o__Burkholderiales;f__Burkholderiaceae;g__Rhizobacter;s__Rhizobacter sp003152055] [Burkholderiales bacterium] [Adenylylsulfate reductase subunit alpha]
aprA	none	M48_Porcelana_2707	GB_GCA_001724855.1~gnl|ACE|KFLMLELD_1_50	Lautropia sp. SCN 69-89	d__Bacteria;p__Proteobacteria;c__Gammaproteobacteria;o__Burkholderiales;f__Burkholderiaceae;g__SCN-69-89;s__SCN-69-89 sp001724855	95.8	0	1229	621	>GB_GCA_001724855.1~gnl|ACE|KFLMLELD_1_50 [d__Bacteria;p__Proteobacteria;c__Gammaproteobacteria;o__Burkholderiales;f__Burkholderiaceae;g__SCN-69-89;s__SCN-69-89 sp001724855] [Lautropia sp. SCN 69-89] [Adenylylsulfate reductase subunit alpha]
aprA	none	M48_Porcelana_24428	GB_GCA_001724855.1~gnl|ACE|KFLMLELD_1_50	Lautropia sp. SCN 69-89	d__Bacteria;p__Proteobacteria;c__Gammaproteobacteria;o__Burkholderiales;f__Burkholderiaceae;g__SCN-69-89;s__SCN-69-89 sp001724855	95.531	0	701	358	>GB_GCA_001724855.1~gnl|ACE|KFLMLELD_1_50 [d__Bacteria;p__Proteobacteria;c__Gammaproteobacteria;o__Burkholderiales;f__Burkholderiaceae;g__SCN-69-89;s__SCN-69-89 sp001724855] [Lautropia sp. SCN 69-89] [Adenylylsulfate reductase subunit alpha]
aprA	none	M48_Porcelana_42437	GB_GCA_001724855.1~gnl|ACE|KFLMLELD_1_50	Lautropia sp. SCN 69-89	d__Bacteria;p__Proteobacteria;c__Gammaproteobacteria;o__Burkholderiales;f__Burkholderiaceae;g__SCN-69-89;s__SCN-69-89 sp001724855	93.455	0	546	275	>GB_GCA_001724855.1~gnl|ACE|KFLMLELD_1_50 [d__Bacteria;p__Proteobacteria;c__Gammaproteobacteria;o__Burkholderiales;f__Burkholderiaceae;g__SCN-69-89;s__SCN-69-89 sp001724855] [Lautropia sp. SCN 69-89] [Adenylylsulfate reductase subunit alpha]
aprA	none	M48_Porcelana_181695	GB_GCA_001724855.1~gnl|ACE|KFLMLELD_1_50	Lautropia sp. SCN 69-89	d__Bacteria;p__Proteobacteria;c__Gammaproteobacteria;o__Burkholderiales;f__Burkholderiaceae;g__SCN-69-89;s__SCN-69-89 sp001724855	98.148	7.07e-68	223	108	>GB_GCA_001724855.1~gnl|ACE|KFLMLELD_1_50 [d__Bacteria;p__Proteobacteria;c__Gammaproteobacteria;o__Burkholderiales;f__Burkholderiaceae;g__SCN-69-89;s__SCN-69-89 sp001724855] [Lautropia sp. SCN 69-89] [Adenylylsulfate reductase subunit alpha]
aprA	none	M58_Porcelana_47070	GB_GCA_001724855.1~gnl|ACE|KFLMLELD_1_50	Lautropia sp. SCN 69-89	d__Bacteria;p__Proteobacteria;c__Gammaproteobacteria;o__Burkholderiales;f__Burkholderiaceae;g__SCN-69-89;s__SCN-69-89 sp001724855	94.156	5.65e-101	310	156	>GB_GCA_001724855.1~gnl|ACE|KFLMLELD_1_50 [d__Bacteria;p__Proteobacteria;c__Gammaproteobacteria;o__Burkholderiales;f__Burkholderiaceae;g__SCN-69-89;s__SCN-69-89 sp001724855] [Lautropia sp. SCN 69-89] [Adenylylsulfate reductase subunit alpha]
aprA	none	M58_Porcelana_27774	GB_GCA_001724855.1~gnl|ACE|KFLMLELD_1_50	Lautropia sp. SCN 69-89	d__Bacteria;p__Proteobacteria;c__Gammaproteobacteria;o__Burkholderiales;f__Burkholderiaceae;g__SCN-69-89;s__SCN-69-89 sp001724855	95.714	4.06e-90	282	142	>GB_GCA_001724855.1~gnl|ACE|KFLMLELD_1_50 [d__Bacteria;p__Proteobacteria;c__Gammaproteobacteria;o__Burkholderiales;f__Burkholderiaceae;g__SCN-69-89;s__SCN-69-89 sp001724855] [Lautropia sp. SCN 69-89] [Adenylylsulfate reductase subunit alpha]
aprA	none	M58_Porcelana_71213	GB_GCA_001724855.1~gnl|ACE|KFLMLELD_1_50	Lautropia sp. SCN 69-89	d__Bacteria;p__Proteobacteria;c__Gammaproteobacteria;o__Burkholderiales;f__Burkholderiaceae;g__SCN-69-89;s__SCN-69-89 sp001724855	98.276	6.17e-29	115	58	>GB_GCA_001724855.1~gnl|ACE|KFLMLELD_1_50 [d__Bacteria;p__Proteobacteria;c__Gammaproteobacteria;o__Burkholderiales;f__Burkholderiaceae;g__SCN-69-89;s__SCN-69-89 sp001724855] [Lautropia sp. SCN 69-89] [Adenylylsulfate reductase subunit alpha]
aprA	none	M58_Porcelana_156165	GB_GCA_005881895.1~gnl|ACE|IOLAFGGJ_176_15	Betaproteobacteria bacterium	d__Bacteria;p__Proteobacteria;c__Gammaproteobacteria;o__Burkholderiales;f__Palsa-1005;g__VBCG01;s__VBCG01 sp005881895	96.104	3.38e-43	155	77	>GB_GCA_005881895.1~gnl|ACE|IOLAFGGJ_176_15 [d__Bacteria;p__Proteobacteria;c__Gammaproteobacteria;o__Burkholderiales;f__Palsa-1005;g__VBCG01;s__VBCG01 sp005881895] [Betaproteobacteria bacterium] [Adenylylsulfate reductase subunit alpha]
aprA	none	M66_Porcelana_122637	GB_GCA_004297625.1~gnl|ACE|FJLNAPFA_62_119	Betaproteobacteria bacterium	d__Bacteria;p__Proteobacteria;c__Gammaproteobacteria;o__Burkholderiales;f__SG8-39;g__SCGC-AG-212-J23;s__SCGC-AG-212-J23 sp004297625	92.222	2.11e-50	176	90	>GB_GCA_004297625.1~gnl|ACE|FJLNAPFA_62_119 [d__Bacteria;p__Proteobacteria;c__Gammaproteobacteria;o__Burkholderiales;f__SG8-39;g__SCGC-AG-212-J23;s__SCGC-AG-212-J23 sp004297625] [Betaproteobacteria bacterium] [Adenylylsulfate reductase subunit alpha]
aprA	none	M48_Porcelana_88443	GB_GCA_001303585.1~gnl|ACE|GNKJLGGJ_123_1	Betaproteobacteria bacterium SG8_41	d__Bacteria;p__Proteobacteria;c__Gammaproteobacteria;o__Burkholderiales;f__SG8-41;g__SG8-41;s__SG8-41 sp001303585	95.954	3.71e-120	358	173	>GB_GCA_001303585.1~gnl|ACE|GNKJLGGJ_123_1 [d__Bacteria;p__Proteobacteria;c__Gammaproteobacteria;o__Burkholderiales;f__SG8-41;g__SG8-41;s__SG8-41 sp001303585] [Betaproteobacteria bacterium SG8_41] [Adenylylsulfate reductase subunit alpha]
aprA	none	M66_Porcelana_217876	GB_GCA_002327405.1~gnl|ACE|LGCAECOJ_100_48	Thiobacillus sp. UBA2186	d__Bacteria;p__Proteobacteria;c__Gammaproteobacteria;o__Burkholderiales;f__Thiobacillaceae;g__UBA6918;s__UBA6918 sp002327405	79.412	3.3e-33	124	68	>GB_GCA_002327405.1~gnl|ACE|LGCAECOJ_100_48 [d__Bacteria;p__Proteobacteria;c__Gammaproteobacteria;o__Burkholderiales;f__Thiobacillaceae;g__UBA6918;s__UBA6918 sp002327405] [Thiobacillus sp. UBA2186] [Adenylylsulfate reductase subunit alpha]
aprA	none	M48_Porcelana_65653	GB_GCA_003230535.1~gnl|ACE|CHMFLNBL_100_2	bacterium	d__Bacteria;p__SZUA-182;c__SZUA-182;o__SZUA-182;f__SZUA-191;g__SZUA-191;s__SZUA-191 sp003230535	62.887	1.31e-35	135	98	>GB_GCA_003230535.1~gnl|ACE|CHMFLNBL_100_2 [d__Bacteria;p__SZUA-182;c__SZUA-182;o__SZUA-182;f__SZUA-191;g__SZUA-191;s__SZUA-191 sp003230535] [bacterium] [Adenylylsulfate reductase subunit alpha]
soxB	none	M48_Porcelana_112734	RS_GCF_000620065.1~gnl|ACE|DMACPGJF_10_69	Meiothermus cerbereus DSM 11376	d__Bacteria;p__Deinococcota;c__Deinococci;o__Deinococcales;f__Thermaceae;g__Meiothermus;s__Meiothermus cerbereus	96.599	1.28e-94	292	147	>RS_GCF_000620065.1~gnl|ACE|DMACPGJF_10_69 [d__Bacteria;p__Deinococcota;c__Deinococci;o__Deinococcales;f__Thermaceae;g__Meiothermus;s__Meiothermus cerbereus] [Meiothermus cerbereus DSM 11376] [Mannosylglucosyl-3-phosphoglycerate phosphatase]
soxB	none	M66_Porcelana_23594	RS_GCF_000620065.1~gnl|ACE|DMACPGJF_10_69	Meiothermus cerbereus DSM 11376	d__Bacteria;p__Deinococcota;c__Deinococci;o__Deinococcales;f__Thermaceae;g__Meiothermus;s__Meiothermus cerbereus	97.63	3.05e-144	422	211	>RS_GCF_000620065.1~gnl|ACE|DMACPGJF_10_69 [d__Bacteria;p__Deinococcota;c__Deinococci;o__Deinococcales;f__Thermaceae;g__Meiothermus;s__Meiothermus cerbereus] [Meiothermus cerbereus DSM 11376] [Mannosylglucosyl-3-phosphoglycerate phosphatase]
soxB	none	M66_Porcelana_27961	RS_GCF_000620065.1~gnl|ACE|DMACPGJF_10_69	Meiothermus cerbereus DSM 11376	d__Bacteria;p__Deinococcota;c__Deinococci;o__Deinococcales;f__Thermaceae;g__Meiothermus;s__Meiothermus cerbereus	98.077	3.8e-64	211	104	>RS_GCF_000620065.1~gnl|ACE|DMACPGJF_10_69 [d__Bacteria;p__Deinococcota;c__Deinococci;o__Deinococcales;f__Thermaceae;g__Meiothermus;s__Meiothermus cerbereus] [Meiothermus cerbereus DSM 11376] [Mannosylglucosyl-3-phosphoglycerate phosphatase]
soxB	none	M48_Porcelana_3786	RS_GCF_003574035.1~gnl|ACE|ODBALFOD_2_31	Meiothermus hypogaeus	d__Bacteria;p__Deinococcota;c__Deinococci;o__Deinococcales;f__Thermaceae;g__Meiothermus;s__Meiothermus hypogaeus	92.058	0	1064	554	>RS_GCF_003574035.1~gnl|ACE|ODBALFOD_2_31 [d__Bacteria;p__Deinococcota;c__Deinococci;o__Deinococcales;f__Thermaceae;g__Meiothermus;s__Meiothermus hypogaeus] [Meiothermus hypogaeus] [hypothetical protein]
soxB	none	M58_Porcelana_2611	RS_GCF_003574035.1~gnl|ACE|ODBALFOD_2_31	Meiothermus hypogaeus	d__Bacteria;p__Deinococcota;c__Deinococci;o__Deinococcales;f__Thermaceae;g__Meiothermus;s__Meiothermus hypogaeus	92.058	0	1064	554	>RS_GCF_003574035.1~gnl|ACE|ODBALFOD_2_31 [d__Bacteria;p__Deinococcota;c__Deinococci;o__Deinococcales;f__Thermaceae;g__Meiothermus;s__Meiothermus hypogaeus] [Meiothermus hypogaeus] [hypothetical protein]
soxB	none	M66_Porcelana_6025	RS_GCF_003574035.1~gnl|ACE|ODBALFOD_2_31	Meiothermus hypogaeus	d__Bacteria;p__Deinococcota;c__Deinococci;o__Deinococcales;f__Thermaceae;g__Meiothermus;s__Meiothermus hypogaeus	92.058	0	1064	554	>RS_GCF_003574035.1~gnl|ACE|ODBALFOD_2_31 [d__Bacteria;p__Deinococcota;c__Deinococci;o__Deinococcales;f__Thermaceae;g__Meiothermus;s__Meiothermus hypogaeus] [Meiothermus hypogaeus] [hypothetical protein]
soxB	none	M48_Porcelana_89927	RS_GCF_000024425.1~gnl|ACE|GHNHLAKJ_1_2933	Meiothermus ruber DSM 1279	d__Bacteria;p__Deinococcota;c__Deinococci;o__Deinococcales;f__Thermaceae;g__Meiothermus;s__Meiothermus ruber	98.246	4.99e-114	343	171	>RS_GCF_000024425.1~gnl|ACE|GHNHLAKJ_1_2933 [d__Bacteria;p__Deinococcota;c__Deinococci;o__Deinococcales;f__Thermaceae;g__Meiothermus;s__Meiothermus ruber] [Meiothermus ruber DSM 1279] [Mannosylglucosyl-3-phosphoglycerate phosphatase]
soxB	none	M48_Porcelana_176433	RS_GCF_000024425.1~gnl|ACE|GHNHLAKJ_1_2933	Meiothermus ruber DSM 1279	d__Bacteria;p__Deinococcota;c__Deinococci;o__Deinococcales;f__Thermaceae;g__Meiothermus;s__Meiothermus ruber	99.091	1.71e-69	226	110	>RS_GCF_000024425.1~gnl|ACE|GHNHLAKJ_1_2933 [d__Bacteria;p__Deinococcota;c__Deinococci;o__Deinococcales;f__Thermaceae;g__Meiothermus;s__Meiothermus ruber] [Meiothermus ruber DSM 1279] [Mannosylglucosyl-3-phosphoglycerate phosphatase]
soxB	none	M48_Porcelana_329582	RS_GCF_000024425.1~gnl|ACE|GHNHLAKJ_1_2933	Meiothermus ruber DSM 1279	d__Bacteria;p__Deinococcota;c__Deinococci;o__Deinococcales;f__Thermaceae;g__Meiothermus;s__Meiothermus ruber	98.667	1.38e-42	153	75	>RS_GCF_000024425.1~gnl|ACE|GHNHLAKJ_1_2933 [d__Bacteria;p__Deinococcota;c__Deinococci;o__Deinococcales;f__Thermaceae;g__Meiothermus;s__Meiothermus ruber] [Meiothermus ruber DSM 1279] [Mannosylglucosyl-3-phosphoglycerate phosphatase]
soxB	none	M66_Porcelana_20211	RS_GCF_000024425.1~gnl|ACE|GHNHLAKJ_1_2933	Meiothermus ruber DSM 1279	d__Bacteria;p__Deinococcota;c__Deinococci;o__Deinococcales;f__Thermaceae;g__Meiothermus;s__Meiothermus ruber	98.944	0	577	294	>RS_GCF_000024425.1~gnl|ACE|GHNHLAKJ_1_2933 [d__Bacteria;p__Deinococcota;c__Deinococci;o__Deinococcales;f__Thermaceae;g__Meiothermus;s__Meiothermus ruber] [Meiothermus ruber DSM 1279] [Mannosylglucosyl-3-phosphoglycerate phosphatase]
soxB	none	M66_Porcelana_22874	RS_GCF_000024425.1~gnl|ACE|GHNHLAKJ_1_2933	Meiothermus ruber DSM 1279	d__Bacteria;p__Deinococcota;c__Deinococci;o__Deinococcales;f__Thermaceae;g__Meiothermus;s__Meiothermus ruber	96.825	1.69e-34	131	63	>RS_GCF_000024425.1~gnl|ACE|GHNHLAKJ_1_2933 [d__Bacteria;p__Deinococcota;c__Deinococci;o__Deinococcales;f__Thermaceae;g__Meiothermus;s__Meiothermus ruber] [Meiothermus ruber DSM 1279] [Mannosylglucosyl-3-phosphoglycerate phosphatase]
soxB	none	M48_Porcelana_14568	RS_GCF_000482765.1~gnl|ACE|DPNGBACL_2_45	Meiothermus taiwanensis DSM 14542	d__Bacteria;p__Deinococcota;c__Deinococci;o__Deinococcales;f__Thermaceae;g__Meiothermus;s__Meiothermus taiwanensis	96.073	0	753	382	>RS_GCF_000482765.1~gnl|ACE|DPNGBACL_2_45 [d__Bacteria;p__Deinococcota;c__Deinococci;o__Deinococcales;f__Thermaceae;g__Meiothermus;s__Meiothermus taiwanensis] [Meiothermus taiwanensis DSM 14542] [Mannosylglucosyl-3-phosphoglycerate phosphatase]
soxB	none	M48_Porcelana_211074	RS_GCF_000482765.1~gnl|ACE|DPNGBACL_2_45	Meiothermus taiwanensis DSM 14542	d__Bacteria;p__Deinococcota;c__Deinococci;o__Deinococcales;f__Thermaceae;g__Meiothermus;s__Meiothermus taiwanensis	96.907	3.89e-57	193	98	>RS_GCF_000482765.1~gnl|ACE|DPNGBACL_2_45 [d__Bacteria;p__Deinococcota;c__Deinococci;o__Deinococcales;f__Thermaceae;g__Meiothermus;s__Meiothermus taiwanensis] [Meiothermus taiwanensis DSM 14542] [Mannosylglucosyl-3-phosphoglycerate phosphatase]
soxB	none	M58_Porcelana_4815	RS_GCF_000482765.1~gnl|ACE|DPNGBACL_2_45	Meiothermus taiwanensis DSM 14542	d__Bacteria;p__Deinococcota;c__Deinococci;o__Deinococcales;f__Thermaceae;g__Meiothermus;s__Meiothermus taiwanensis	95.599	0	1113	568	>RS_GCF_000482765.1~gnl|ACE|DPNGBACL_2_45 [d__Bacteria;p__Deinococcota;c__Deinococci;o__Deinococcales;f__Thermaceae;g__Meiothermus;s__Meiothermus taiwanensis] [Meiothermus taiwanensis DSM 14542] [Mannosylglucosyl-3-phosphoglycerate phosphatase]
soxB	none	M66_Porcelana_19199	RS_GCF_000482765.1~gnl|ACE|DPNGBACL_2_45	Meiothermus taiwanensis DSM 14542	d__Bacteria;p__Deinococcota;c__Deinococci;o__Deinococcales;f__Thermaceae;g__Meiothermus;s__Meiothermus taiwanensis	96.743	0	610	307	>RS_GCF_000482765.1~gnl|ACE|DPNGBACL_2_45 [d__Bacteria;p__Deinococcota;c__Deinococci;o__Deinococcales;f__Thermaceae;g__Meiothermus;s__Meiothermus taiwanensis] [Meiothermus taiwanensis DSM 14542] [Mannosylglucosyl-3-phosphoglycerate phosphatase]
soxB	none	M66_Porcelana_6604	RS_GCF_000482765.1~gnl|ACE|DPNGBACL_2_45	Meiothermus taiwanensis DSM 14542	d__Bacteria;p__Deinococcota;c__Deinococci;o__Deinococcales;f__Thermaceae;g__Meiothermus;s__Meiothermus taiwanensis	91.304	2.12e-50	175	99	>RS_GCF_000482765.1~gnl|ACE|DPNGBACL_2_45 [d__Bacteria;p__Deinococcota;c__Deinococci;o__Deinococcales;f__Thermaceae;g__Meiothermus;s__Meiothermus taiwanensis] [Meiothermus taiwanensis DSM 14542] [Mannosylglucosyl-3-phosphoglycerate phosphatase]
soxB	none	M48_Porcelana_168446	GB_GCA_001443385.1~gnl|ACE|PHEHGABG_51_4	Candidatus Rokubacteria bacterium CSP1-6	d__Bacteria;p__Methylomirabilota;c__Methylomirabilia;o__Rokubacteriales;f__CSP1-6;g__CSP1-6;s__CSP1-6 sp001443385	78.261	7.1e-38	141	92	>GB_GCA_001443385.1~gnl|ACE|PHEHGABG_51_4 [d__Bacteria;p__Methylomirabilota;c__Methylomirabilia;o__Rokubacteriales;f__CSP1-6;g__CSP1-6;s__CSP1-6 sp001443385] [Candidatus Rokubacteria bacterium CSP1-6] [Mannosylglucosyl-3-phosphoglycerate phosphatase]
soxB	none	M58_Porcelana_189097	RS_GCF_004761865.1~gnl|ACE|CBEGPIMM_1_129	Crenalkalicoccus roseus	d__Bacteria;p__Proteobacteria;c__Alphaproteobacteria;o__Acetobacterales;f__Acetobacteraceae;g__Crenalkalicoccus;s__Crenalkalicoccus roseus	88.406	4.23e-35	133	71	>RS_GCF_004761865.1~gnl|ACE|CBEGPIMM_1_129 [d__Bacteria;p__Proteobacteria;c__Alphaproteobacteria;o__Acetobacterales;f__Acetobacteraceae;g__Crenalkalicoccus;s__Crenalkalicoccus roseus] [Crenalkalicoccus roseus] [hypothetical protein]
soxB	none	M48_Porcelana_320	RS_GCF_006704265.1~gnl|ACE|CLGCCANI_305_5	Elioraea sp. E_56292_2011	d__Bacteria;p__Proteobacteria;c__Alphaproteobacteria;o__Acetobacterales;f__Acetobacteraceae;g__Elioraea;s__Elioraea sp006704265	100	0	1089	558	>RS_GCF_006704265.1~gnl|ACE|CLGCCANI_305_5 [d__Bacteria;p__Proteobacteria;c__Alphaproteobacteria;o__Acetobacterales;f__Acetobacteraceae;g__Elioraea;s__Elioraea sp006704265] [Elioraea sp. E_56292_2011] [hypothetical protein]
soxB	none	M58_Porcelana_1082	RS_GCF_006704265.1~gnl|ACE|CLGCCANI_305_5	Elioraea sp. E_56292_2011	d__Bacteria;p__Proteobacteria;c__Alphaproteobacteria;o__Acetobacterales;f__Acetobacteraceae;g__Elioraea;s__Elioraea sp006704265	100	0	1089	558	>RS_GCF_006704265.1~gnl|ACE|CLGCCANI_305_5 [d__Bacteria;p__Proteobacteria;c__Alphaproteobacteria;o__Acetobacterales;f__Acetobacteraceae;g__Elioraea;s__Elioraea sp006704265] [Elioraea sp. E_56292_2011] [hypothetical protein]
soxB	none	M66_Porcelana_1496	RS_GCF_006704265.1~gnl|ACE|CLGCCANI_305_5	Elioraea sp. E_56292_2011	d__Bacteria;p__Proteobacteria;c__Alphaproteobacteria;o__Acetobacterales;f__Acetobacteraceae;g__Elioraea;s__Elioraea sp006704265	100	0	1089	558	>RS_GCF_006704265.1~gnl|ACE|CLGCCANI_305_5 [d__Bacteria;p__Proteobacteria;c__Alphaproteobacteria;o__Acetobacterales;f__Acetobacteraceae;g__Elioraea;s__Elioraea sp006704265] [Elioraea sp. E_56292_2011] [hypothetical protein]
soxB	none	M48_Porcelana_9240	RS_GCF_005222755.1~gnl|ACE|EDHMIDAB_13_14	Roseomonas sp. HF4	d__Bacteria;p__Proteobacteria;c__Alphaproteobacteria;o__Acetobacterales;f__Acetobacteraceae;g__Ga0074136;s__Ga0074136 sp005222755	79.042	8.39e-93	288	170	>RS_GCF_005222755.1~gnl|ACE|EDHMIDAB_13_14 [d__Bacteria;p__Proteobacteria;c__Alphaproteobacteria;o__Acetobacterales;f__Acetobacteraceae;g__Ga0074136;s__Ga0074136 sp005222755] [Roseomonas sp. HF4] [hypothetical protein]
soxB	none	M58_Porcelana_164734	RS_GCF_005222755.1~gnl|ACE|EDHMIDAB_13_14	Roseomonas sp. HF4	d__Bacteria;p__Proteobacteria;c__Alphaproteobacteria;o__Acetobacterales;f__Acetobacteraceae;g__Ga0074136;s__Ga0074136 sp005222755	82.192	7.99e-34	129	75	>RS_GCF_005222755.1~gnl|ACE|EDHMIDAB_13_14 [d__Bacteria;p__Proteobacteria;c__Alphaproteobacteria;o__Acetobacterales;f__Acetobacteraceae;g__Ga0074136;s__Ga0074136 sp005222755] [Roseomonas sp. HF4] [hypothetical protein]
soxB	none	M58_Porcelana_126519	RS_GCF_005222755.1~gnl|ACE|EDHMIDAB_13_14	Roseomonas sp. HF4	d__Bacteria;p__Proteobacteria;c__Alphaproteobacteria;o__Acetobacterales;f__Acetobacteraceae;g__Ga0074136;s__Ga0074136 sp005222755	72	1.27e-29	118	77	>RS_GCF_005222755.1~gnl|ACE|EDHMIDAB_13_14 [d__Bacteria;p__Proteobacteria;c__Alphaproteobacteria;o__Acetobacterales;f__Acetobacteraceae;g__Ga0074136;s__Ga0074136 sp005222755] [Roseomonas sp. HF4] [hypothetical protein]
soxB	none	M48_Porcelana_24043	RS_GCF_000425365.1~gnl|ACE|CFFCDNFE_5_67	Rubritepida flocculans DSM 14296	d__Bacteria;p__Proteobacteria;c__Alphaproteobacteria;o__Acetobacterales;f__Acetobacteraceae;g__Rubritepida;s__Rubritepida flocculans	87.661	0	682	389	>RS_GCF_000425365.1~gnl|ACE|CFFCDNFE_5_67 [d__Bacteria;p__Proteobacteria;c__Alphaproteobacteria;o__Acetobacterales;f__Acetobacteraceae;g__Rubritepida;s__Rubritepida flocculans] [Rubritepida flocculans DSM 14296] [Mannosylglucosyl-3-phosphoglycerate phosphatase]
soxB	none	M58_Porcelana_177612	RS_GCF_000425365.1~gnl|ACE|CFFCDNFE_5_67	Rubritepida flocculans DSM 14296	d__Bacteria;p__Proteobacteria;c__Alphaproteobacteria;o__Acetobacterales;f__Acetobacteraceae;g__Rubritepida;s__Rubritepida flocculans	83.562	1.97e-33	128	73	>RS_GCF_000425365.1~gnl|ACE|CFFCDNFE_5_67 [d__Bacteria;p__Proteobacteria;c__Alphaproteobacteria;o__Acetobacterales;f__Acetobacteraceae;g__Rubritepida;s__Rubritepida flocculans] [Rubritepida flocculans DSM 14296] [Mannosylglucosyl-3-phosphoglycerate phosphatase]
soxB	none	M48_Porcelana_209	RS_GCF_900177295.1~gnl|ACE|BHEBIMLE_53_174	Tistlia consotensis USBA 355	d__Bacteria;p__Proteobacteria;c__Alphaproteobacteria;o__Kiloniellales;f__Rhodovibrionaceae;g__Tistlia;s__Tistlia consotensis	67.023	0	794	561	>RS_GCF_900177295.1~gnl|ACE|BHEBIMLE_53_174 [d__Bacteria;p__Proteobacteria;c__Alphaproteobacteria;o__Kiloniellales;f__Rhodovibrionaceae;g__Tistlia;s__Tistlia consotensis] [Tistlia consotensis USBA 355] [Mannosylglucosyl-3-phosphoglycerate phosphatase]
soxB	none	M58_Porcelana_3666	RS_GCF_900177295.1~gnl|ACE|BHEBIMLE_53_174	Tistlia consotensis USBA 355	d__Bacteria;p__Proteobacteria;c__Alphaproteobacteria;o__Kiloniellales;f__Rhodovibrionaceae;g__Tistlia;s__Tistlia consotensis	66.845	0	790	561	>RS_GCF_900177295.1~gnl|ACE|BHEBIMLE_53_174 [d__Bacteria;p__Proteobacteria;c__Alphaproteobacteria;o__Kiloniellales;f__Rhodovibrionaceae;g__Tistlia;s__Tistlia consotensis] [Tistlia consotensis USBA 355] [Mannosylglucosyl-3-phosphoglycerate phosphatase]
soxB	none	M66_Porcelana_71726	RS_GCF_900177295.1~gnl|ACE|BHEBIMLE_53_174	Tistlia consotensis USBA 355	d__Bacteria;p__Proteobacteria;c__Alphaproteobacteria;o__Kiloniellales;f__Rhodovibrionaceae;g__Tistlia;s__Tistlia consotensis	72.951	1.36e-55	190	122	>RS_GCF_900177295.1~gnl|ACE|BHEBIMLE_53_174 [d__Bacteria;p__Proteobacteria;c__Alphaproteobacteria;o__Kiloniellales;f__Rhodovibrionaceae;g__Tistlia;s__Tistlia consotensis] [Tistlia consotensis USBA 355] [Mannosylglucosyl-3-phosphoglycerate phosphatase]
soxB	none	M48_Porcelana_314092	RS_GCF_001713455.1~gnl|ACE|NOGJHPKF_1_753	Bosea sp. RAC05	d__Bacteria;p__Proteobacteria;c__Alphaproteobacteria;o__Rhizobiales;f__Beijerinckiaceae;g__Bosea;s__Bosea sp001713455	100	2.79e-45	160	78	>RS_GCF_001713455.1~gnl|ACE|NOGJHPKF_1_753 [d__Bacteria;p__Proteobacteria;c__Alphaproteobacteria;o__Rhizobiales;f__Beijerinckiaceae;g__Bosea;s__Bosea sp001713455] [Bosea sp. RAC05] [Mannosylglucosyl-3-phosphoglycerate phosphatase]
soxB	none	M48_Porcelana_53367	RS_GCF_003610575.1~gnl|ACE|KEBHBGNE_1_1206	Stappia sp. ARW1T	d__Bacteria;p__Proteobacteria;c__Alphaproteobacteria;o__Rhizobiales;f__Stappiaceae;g__Stappia;s__Stappia sp003610575	61.538	2.2e-34	132	100	>RS_GCF_003610575.1~gnl|ACE|KEBHBGNE_1_1206 [d__Bacteria;p__Proteobacteria;c__Alphaproteobacteria;o__Rhizobiales;f__Stappiaceae;g__Stappia;s__Stappia sp003610575] [Stappia sp. ARW1T] [hypothetical protein]
soxB	none	M58_Porcelana_142816	RS_GCF_000314675.2~gnl|ACE|NOAMKBCD_1_887	Afipia broomeae ATCC 49717	d__Bacteria;p__Proteobacteria;c__Alphaproteobacteria;o__Rhizobiales;f__Xanthobacteraceae;g__Afipia;s__Afipia broomeae	81.579	2.26e-35	134	76	>RS_GCF_000314675.2~gnl|ACE|NOAMKBCD_1_887 [d__Bacteria;p__Proteobacteria;c__Alphaproteobacteria;o__Rhizobiales;f__Xanthobacteraceae;g__Afipia;s__Afipia broomeae] [Afipia broomeae ATCC 49717] [Mannosylglucosyl-3-phosphoglycerate phosphatase]
soxB	none	M58_Porcelana_14196	RS_GCF_003594815.1~gnl|ACE|EOEGMHMB_254_8	Paracoccus aestuarii	d__Bacteria;p__Proteobacteria;c__Alphaproteobacteria;o__Rhodobacterales;f__Rhodobacteraceae;g__Paracoccus;s__Paracoccus aestuarii	83.178	2.58e-124	371	217	>RS_GCF_003594815.1~gnl|ACE|EOEGMHMB_254_8 [d__Bacteria;p__Proteobacteria;c__Alphaproteobacteria;o__Rhodobacterales;f__Rhodobacteraceae;g__Paracoccus;s__Paracoccus aestuarii] [Paracoccus aestuarii] [hypothetical protein]
soxB	none	M58_Porcelana_15853	RS_GCF_004762095.1~gnl|ACE|ODKJKDNI_2_22	Rhodobacter sp. YIM 73028	d__Bacteria;p__Proteobacteria;c__Alphaproteobacteria;o__Rhodobacterales;f__Rhodobacteraceae;g__Tabrizicola;s__Tabrizicola sp004762095	76.817	1.86e-165	479	290	>RS_GCF_004762095.1~gnl|ACE|ODKJKDNI_2_22 [d__Bacteria;p__Proteobacteria;c__Alphaproteobacteria;o__Rhodobacterales;f__Rhodobacteraceae;g__Tabrizicola;s__Tabrizicola sp004762095] [Rhodobacter sp. YIM 73028] [hypothetical protein]
soxB	none	M48_Porcelana_249646	GB_GCA_002753155.1~gnl|ACE|LLFOPJOF_35_90	Alphaproteobacteria bacterium WMHbin7	d__Bacteria;p__Proteobacteria;c__Alphaproteobacteria;o__Rhodospirillales;f__WMHbin7;g__WMHbin7;s__WMHbin7 sp002753155	70.667	6.65e-28	113	77	>GB_GCA_002753155.1~gnl|ACE|LLFOPJOF_35_90 [d__Bacteria;p__Proteobacteria;c__Alphaproteobacteria;o__Rhodospirillales;f__WMHbin7;g__WMHbin7;s__WMHbin7 sp002753155] [Alphaproteobacteria bacterium WMHbin7] [Mannosylglucosyl-3-phosphoglycerate phosphatase]
soxB	none	M48_Porcelana_20529	RS_GCF_000381125.1~gnl|ACE|PIIEEOHL_9_41	Caldimonas manganoxidans ATCC BAA-369	d__Bacteria;p__Proteobacteria;c__Gammaproteobacteria;o__Burkholderiales;f__Burkholderiaceae;g__Caldimonas;s__Caldimonas manganoxidans	99.536	0	873	431	>RS_GCF_000381125.1~gnl|ACE|PIIEEOHL_9_41 [d__Bacteria;p__Proteobacteria;c__Gammaproteobacteria;o__Burkholderiales;f__Burkholderiaceae;g__Caldimonas;s__Caldimonas manganoxidans] [Caldimonas manganoxidans ATCC BAA-369] [Mannosylglucosyl-3-phosphoglycerate phosphatase]
soxB	none	M48_Porcelana_45486	RS_GCF_000381125.1~gnl|ACE|PIIEEOHL_9_41	Caldimonas manganoxidans ATCC BAA-369	d__Bacteria;p__Proteobacteria;c__Gammaproteobacteria;o__Burkholderiales;f__Burkholderiaceae;g__Caldimonas;s__Caldimonas manganoxidans	99.206	1.46e-83	263	126	>RS_GCF_000381125.1~gnl|ACE|PIIEEOHL_9_41 [d__Bacteria;p__Proteobacteria;c__Gammaproteobacteria;o__Burkholderiales;f__Burkholderiaceae;g__Caldimonas;s__Caldimonas manganoxidans] [Caldimonas manganoxidans ATCC BAA-369] [Mannosylglucosyl-3-phosphoglycerate phosphatase]
soxB	none	M48_Porcelana_418258	GB_GCA_003500955.1~gnl|ACE|EIHHBALM_24_12	Curvibacter sp.	d__Bacteria;p__Proteobacteria;c__Gammaproteobacteria;o__Burkholderiales;f__Burkholderiaceae;g__Hylemonella;s__Hylemonella sp003500955	98.529	5.24e-36	135	68	>GB_GCA_003500955.1~gnl|ACE|EIHHBALM_24_12 [d__Bacteria;p__Proteobacteria;c__Gammaproteobacteria;o__Burkholderiales;f__Burkholderiaceae;g__Hylemonella;s__Hylemonella sp003500955] [Curvibacter sp.] [hypothetical protein]
soxB	none	M48_Porcelana_101	RS_GCF_003591035.1~gnl|ACE|IOEFDBFI_3_160	Herbaspirillum sp. K1R23-30	d__Bacteria;p__Proteobacteria;c__Gammaproteobacteria;o__Burkholderiales;f__Burkholderiaceae;g__Noviherbaspirillum;s__Noviherbaspirillum sp003591035	75.044	0	933	573	>RS_GCF_003591035.1~gnl|ACE|IOEFDBFI_3_160 [d__Bacteria;p__Proteobacteria;c__Gammaproteobacteria;o__Burkholderiales;f__Burkholderiaceae;g__Noviherbaspirillum;s__Noviherbaspirillum sp003591035] [Herbaspirillum sp. K1R23-30] [hypothetical protein]
soxB	none	M58_Porcelana_56495	RS_GCF_004804275.1~gnl|ACE|GOJPINEM_3_92	Herbaspirillum sp. ST 5-3	d__Bacteria;p__Proteobacteria;c__Gammaproteobacteria;o__Burkholderiales;f__Burkholderiaceae;g__Noviherbaspirillum;s__Noviherbaspirillum sp004804275	81.884	7.63e-80	254	138	>RS_GCF_004804275.1~gnl|ACE|GOJPINEM_3_92 [d__Bacteria;p__Proteobacteria;c__Gammaproteobacteria;o__Burkholderiales;f__Burkholderiaceae;g__Noviherbaspirillum;s__Noviherbaspirillum sp004804275] [Herbaspirillum sp. ST 5-3] [hypothetical protein]
soxB	none	M48_Porcelana_414889	RS_GCF_003574675.1~gnl|ACE|JOBJKGLB_44_41	Comamonadaceae bacterium SYSU G00088	d__Bacteria;p__Proteobacteria;c__Gammaproteobacteria;o__Burkholderiales;f__Burkholderiaceae;g__QOAZ01;s__QOAZ01 sp003574675	98.529	1.04e-37	140	68	>RS_GCF_003574675.1~gnl|ACE|JOBJKGLB_44_41 [d__Bacteria;p__Proteobacteria;c__Gammaproteobacteria;o__Burkholderiales;f__Burkholderiaceae;g__QOAZ01;s__QOAZ01 sp003574675] [Comamonadaceae bacterium SYSU G00088] [hypothetical protein]
soxB	none	M58_Porcelana_34180	RS_GCF_000807215.1~gnl|ACE|CFBJDKAP_23_52	Tepidimonas taiwanensis	d__Bacteria;p__Proteobacteria;c__Gammaproteobacteria;o__Burkholderiales;f__Burkholderiaceae;g__Tepidimonas;s__Tepidimonas taiwanensis	73.276	1.93e-54	187	116	>RS_GCF_000807215.1~gnl|ACE|CFBJDKAP_23_52 [d__Bacteria;p__Proteobacteria;c__Gammaproteobacteria;o__Burkholderiales;f__Burkholderiaceae;g__Tepidimonas;s__Tepidimonas taiwanensis] [Tepidimonas taiwanensis] [Mannosylglucosyl-3-phosphoglycerate phosphatase]
soxB	none	M66_Porcelana_150785	RS_GCF_003574215.1~gnl|ACE|BFLJGMKD_1_843	Hydrogenophilus thermoluteolus	d__Bacteria;p__Proteobacteria;c__Gammaproteobacteria;o__Burkholderiales;f__Hydrogenophilaceae;g__Hydrogenophilus;s__Hydrogenophilus thermoluteolus	100	1.31e-45	162	80	>RS_GCF_003574215.1~gnl|ACE|BFLJGMKD_1_843 [d__Bacteria;p__Proteobacteria;c__Gammaproteobacteria;o__Burkholderiales;f__Hydrogenophilaceae;g__Hydrogenophilus;s__Hydrogenophilus thermoluteolus] [Hydrogenophilus thermoluteolus] [hypothetical protein]
soxB	none	M58_Porcelana_14094	RS_GCF_001307855.1~gnl|ACE|NKAOMKCC_12_70	Rhodocyclaceae bacterium Paddy-1	d__Bacteria;p__Proteobacteria;c__Gammaproteobacteria;o__Burkholderiales;f__Rhodocyclaceae;g__Paddy-1;s__Paddy-1 sp001307855	79.692	0	536	323	>RS_GCF_001307855.1~gnl|ACE|NKAOMKCC_12_70 [d__Bacteria;p__Proteobacteria;c__Gammaproteobacteria;o__Burkholderiales;f__Rhodocyclaceae;g__Paddy-1;s__Paddy-1 sp001307855] [Rhodocyclaceae bacterium Paddy-1] [Mannosylglucosyl-3-phosphoglycerate phosphatase]
soxB	none	M48_Porcelana_5526	GB_GCA_002347405.1~gnl|ACE|AGOFHBJF_24_50	Rhodocyclaceae bacterium UBA2271	d__Bacteria;p__Proteobacteria;c__Gammaproteobacteria;o__Burkholderiales;f__Rhodocyclaceae;g__UBA2250;s__UBA2250 sp002347405	76.502	0	912	565	>GB_GCA_002347405.1~gnl|ACE|AGOFHBJF_24_50 [d__Bacteria;p__Proteobacteria;c__Gammaproteobacteria;o__Burkholderiales;f__Rhodocyclaceae;g__UBA2250;s__UBA2250 sp002347405] [Rhodocyclaceae bacterium UBA2271] [Mannosylglucosyl-3-phosphoglycerate phosphatase]
soxB	none	M48_Porcelana_72161	GB_GCA_002347405.1~gnl|ACE|AGOFHBJF_24_50	Rhodocyclaceae bacterium UBA2271	d__Bacteria;p__Proteobacteria;c__Gammaproteobacteria;o__Burkholderiales;f__Rhodocyclaceae;g__UBA2250;s__UBA2250 sp002347405	78.283	1.15e-107	328	198	>GB_GCA_002347405.1~gnl|ACE|AGOFHBJF_24_50 [d__Bacteria;p__Proteobacteria;c__Gammaproteobacteria;o__Burkholderiales;f__Rhodocyclaceae;g__UBA2250;s__UBA2250 sp002347405] [Rhodocyclaceae bacterium UBA2271] [Mannosylglucosyl-3-phosphoglycerate phosphatase]
soxB	none	M48_Porcelana_185374	GB_GCA_002347405.1~gnl|ACE|AGOFHBJF_24_50	Rhodocyclaceae bacterium UBA2271	d__Bacteria;p__Proteobacteria;c__Gammaproteobacteria;o__Burkholderiales;f__Rhodocyclaceae;g__UBA2250;s__UBA2250 sp002347405	74.528	2.18e-51	178	107	>GB_GCA_002347405.1~gnl|ACE|AGOFHBJF_24_50 [d__Bacteria;p__Proteobacteria;c__Gammaproteobacteria;o__Burkholderiales;f__Rhodocyclaceae;g__UBA2250;s__UBA2250 sp002347405] [Rhodocyclaceae bacterium UBA2271] [Mannosylglucosyl-3-phosphoglycerate phosphatase]
soxB	none	M48_Porcelana_353811	GB_GCA_002347405.1~gnl|ACE|AGOFHBJF_24_50	Rhodocyclaceae bacterium UBA2271	d__Bacteria;p__Proteobacteria;c__Gammaproteobacteria;o__Burkholderiales;f__Rhodocyclaceae;g__UBA2250;s__UBA2250 sp002347405	79.452	2.99e-34	130	73	>GB_GCA_002347405.1~gnl|ACE|AGOFHBJF_24_50 [d__Bacteria;p__Proteobacteria;c__Gammaproteobacteria;o__Burkholderiales;f__Rhodocyclaceae;g__UBA2250;s__UBA2250 sp002347405] [Rhodocyclaceae bacterium UBA2271] [Mannosylglucosyl-3-phosphoglycerate phosphatase]
soxB	none	M58_Porcelana_67462	GB_GCA_002347405.1~gnl|ACE|AGOFHBJF_24_50	Rhodocyclaceae bacterium UBA2271	d__Bacteria;p__Proteobacteria;c__Gammaproteobacteria;o__Burkholderiales;f__Rhodocyclaceae;g__UBA2250;s__UBA2250 sp002347405	79.839	6.78e-66	217	124	>GB_GCA_002347405.1~gnl|ACE|AGOFHBJF_24_50 [d__Bacteria;p__Proteobacteria;c__Gammaproteobacteria;o__Burkholderiales;f__Rhodocyclaceae;g__UBA2250;s__UBA2250 sp002347405] [Rhodocyclaceae bacterium UBA2271] [Mannosylglucosyl-3-phosphoglycerate phosphatase]
soxB	none	M58_Porcelana_85798	GB_GCA_002347405.1~gnl|ACE|AGOFHBJF_24_50	Rhodocyclaceae bacterium UBA2271	d__Bacteria;p__Proteobacteria;c__Gammaproteobacteria;o__Burkholderiales;f__Rhodocyclaceae;g__UBA2250;s__UBA2250 sp002347405	80.208	4.72e-46	164	107	>GB_GCA_002347405.1~gnl|ACE|AGOFHBJF_24_50 [d__Bacteria;p__Proteobacteria;c__Gammaproteobacteria;o__Burkholderiales;f__Rhodocyclaceae;g__UBA2250;s__UBA2250 sp002347405] [Rhodocyclaceae bacterium UBA2271] [Mannosylglucosyl-3-phosphoglycerate phosphatase]
