# Supplementary material for: Distribution and Activity of Sulfur-Metabolizing Bacteria along the Temperature Gradient in Phototrophic Mats of the Chilean Hot Spring Porcelana
Source: Microorganisms. 2023 Jul 14;11(7):1803. doi: 10.3390/microorganisms11071803 (PMC10385741; doi:10.3390/microorganisms11071803)
Supplement: Supplementary file 1 [file microorganisms-11-01803-s001.zip › Table_S6.xlsx]

## Sheet: Table_S6
aprA	soxB	Genome_ID	GTDB R95 Taxonomy	GTDB R202 Taxonomy	Completeness	Contamination	# contigs	Genome size	GC	Coding density	# predicted genes	closest_placement_reference	closest_placement_taxonomy	closest_placement_ani	closest_placement_af
M48_Porcelana_24428	M48_Porcelana_5526	M48_SRR5451033_A2018_030_FF	d__Bacteria;p__Proteobacteria;c__Gammaproteobacteria;o__Burkholderiales;f__Burkholderiaceae;g__;s__	d__Bacteria;p__Proteobacteria;c__Gammaproteobacteria;o__Burkholderiales;f__Burkholderiaceae;g__;s__	58.3539	7.45885	1565	2606544	0.68524	0.935421	3645	N/A	N/A	N/A	N/A
M48_Porcelana_2707	M48_Porcelana_101	M48_SRR5451033_A2018_006_FF	d__Bacteria;p__Proteobacteria;c__Gammaproteobacteria;o__Burkholderiales;f__Burkholderiaceae;g__;s__	d__Bacteria;p__Proteobacteria;c__Gammaproteobacteria;o__Burkholderiales;f__Burkholderiaceae;g__DSNY01;s__	100	0.617284	137	2780747	0.688321	0.908693	2702	N/A	N/A	N/A	N/A
M66_Porcelana_489	-	M66_SRR5451031_A2018_017_FF	d__Bacteria;p__Cyanobacteria;c__Cyanobacteriia;o__Elainellales;f__Elainellaceae;g__Elainella;s__	d__Bacteria;p__Cyanobacteria;c__Cyanobacteriia;o__Elainellales;f__Elainellaceae;g__Elainella;s__	76.3758	5.28941	667	6424484	0.487439	0.832136	6262	GCF_000733415.1	d__Bacteria;p__Cyanobacteria;c__Cyanobacteriia;o__Elainellales;f__Elainellaceae;g__Elainella;s__Elainella sp000733415	79.89	0.49
	M48_Porcelana_20529	M48_SRR5451033_A2018_014_FF	d__Bacteria;p__Proteobacteria;c__Gammaproteobacteria;o__Burkholderiales;f__Burkholderiaceae;g__Caldimonas;s__Caldimonas manganoxidans	d__Bacteria;p__Proteobacteria;c__Gammaproteobacteria;o__Burkholderiales;f__Burkholderiaceae;g__Caldimonas;s__Caldimonas manganoxidans	72.7191	3.79868	1171	2417755	0.66122	0.930682	3122	GCF_000381125.1	d__Bacteria;p__Proteobacteria;c__Gammaproteobacteria;o__Burkholderiales;f__Burkholderiaceae;g__Caldimonas;s__Caldimonas manganoxidans	99.25	0.98
	M48_Porcelana_209	M48_SRR5451033_A2018_023_FF	d__Bacteria;p__Proteobacteria;c__Alphaproteobacteria;o__Geminicoccales;f__Geminicoccaceae;g__;s__	d__Bacteria;p__Proteobacteria;c__Alphaproteobacteria;o__Geminicoccales;f__Geminicoccaceae;g__;s__	95.1803	1.24378	172	3610196	0.725004	0.927551	3509	N/A	N/A	N/A	N/A
	M48_Porcelana_24043, M48_Porcelana_9240	M48_SRR5451033_A2018_010_FF	d__Bacteria;p__Proteobacteria;c__Alphaproteobacteria;o__Acetobacterales;f__Acetobacteraceae;g__;s__	d__Bacteria;p__Proteobacteria;c__Alphaproteobacteria;o__Acetobacterales;f__Acetobacteraceae;g__;s__	66.1437	1.74129	1325	2804034	0.731969	0.936861	3735	N/A	N/A	N/A	N/A
	M48_Porcelana_320	M48_SRR5451033_A2018_015_FF	d__Bacteria;p__Proteobacteria;c__Alphaproteobacteria;o__Acetobacterales;f__Acetobacteraceae;g__Elioraea;s__Elioraea sp006704265	d__Bacteria;p__Proteobacteria;c__Alphaproteobacteria;o__Acetobacterales;f__Acetobacteraceae;g__Elioraea;s__Elioraea sp006704265	98.2587	0.66335	104	3640843	0.725968	0.929378	3444	GCF_000378465.1	d__Bacteria;p__Proteobacteria;c__Alphaproteobacteria;o__Acetobacterales;f__Acetobacteraceae;g__Elioraea;s__Elioraea tepidiphila	87.02	0.86
	M48_Porcelana_3786	M48_SRR5451033_A2018_001_FF	d__Bacteria;p__Deinococcota;c__Deinococci;o__Deinococcales;f__Thermaceae;g__Meiothermus;s__	d__Bacteria;p__Deinococcota;c__Deinococci;o__Deinococcales;f__Thermaceae;g__Meiothermus;s__	85.2078	0.925926	622	3080757	0.599224	0.889028	3270	N/A	N/A	N/A	N/A
	M58_Porcelana_1082	M58_SRR5451032_A2018_003_FF	d__Bacteria;p__Proteobacteria;c__Alphaproteobacteria;o__Acetobacterales;f__Acetobacteraceae;g__Elioraea;s__Elioraea sp006704265	d__Bacteria;p__Proteobacteria;c__Alphaproteobacteria;o__Acetobacterales;f__Acetobacteraceae;g__Elioraea;s__Elioraea sp006704265	98.3831	1.24378	217	3756544	0.725924	0.928769	3670	GCF_000378465.1	d__Bacteria;p__Proteobacteria;c__Alphaproteobacteria;o__Acetobacterales;f__Acetobacteraceae;g__Elioraea;s__Elioraea tepidiphila	87.01	0.84
	M58_Porcelana_14094	M58_SRR5451032_A2018_020_FF	d__Bacteria;p__Proteobacteria;c__Gammaproteobacteria;o__Burkholderiales;f__Burkholderiaceae;g__;s__	d__Bacteria;p__Proteobacteria;c__Gammaproteobacteria;o__Burkholderiales;f__Burkholderiaceae;g__DSNY01;s__	49.585	0.977366	875	1433967	0.691951	0.919638	2044	N/A	N/A	N/A	N/A
	M58_Porcelana_2611	M58_SRR5451032_A2018_007_FF	d__Bacteria;p__Deinococcota;c__Deinococci;o__Deinococcales;f__Thermaceae;g__Meiothermus;s__	d__Bacteria;p__Deinococcota;c__Deinococci;o__Deinococcales;f__Thermaceae;g__Meiothermus;s__	96.3675	2.13675	311	3468238	0.597392	0.882277	3431	N/A	N/A	N/A	N/A
	M58_Porcelana_36M66	M58_SRR5451032_A2018_001_FF	d__Bacteria;p__Proteobacteria;c__Alphaproteobacteria;o__Geminicoccales;f__Geminicoccaceae;g__;s__	d__Bacteria;p__Proteobacteria;c__Alphaproteobacteria;o__Geminicoccales;f__Geminicoccaceae;g__;s__	73.5099	1.49254	725	2608056	0.727408	0.931396	2956	N/A	N/A	N/A	N/A
	M58_Porcelana_4815	M58_SRR5451032_A2018_013_FF	d__Bacteria;p__Deinococcota;c__Deinococci;o__Deinococcales;f__Thermaceae;g__Meiothermus;s__	d__Bacteria;p__Deinococcota;c__Deinococci;o__Deinococcales;f__Thermaceae;g__Meiothermus;s__	80.0505	0.854701	311	1760933	0.616362	0.922184	1928	N/A	N/A	N/A	N/A
	M66_Porcelana_1496	M66_SRR5451031_A2018_011_FF	d__Bacteria;p__Proteobacteria;c__Alphaproteobacteria;o__Acetobacterales;f__Acetobacteraceae;g__Elioraea;s__	d__Bacteria;p__Proteobacteria;c__Alphaproteobacteria;o__Acetobacterales;f__Acetobacteraceae;g__Elioraea;s__	56.5472	0.638942	1298	2300782	0.721499	0.9266	3165	N/A	N/A	N/A	N/A
